# Supplementary material for: Tuning the Crystallite Size, Shape, and Magnetic Properties of Fe3O4 Nanoparticles Using Annealing
Source: Materials (Basel). 2026 Jul 7;19(13):2911. doi: 10.3390/ma19132911 (PMC13362655; doi:10.3390/ma19132911)
Supplement: Supplementary file 1 [file materials-19-02911-s001.zip]

Archive with 2 entries (2 files):
- SI - Effect of Annealing on Crystallinity, Shape, and Magnetic Properties_submitted.pdf
- Supplementary Video S1-Fe3O4 in-situ annealing.gif
